# Supplementary material for: Energy homeostasis genes modify the association between serum concentrations of IGF-1 and IGFBP-3 and breast cancer risk
Source: Sci Rep. 2022 Feb 3;12:1837. doi: 10.1038/s41598-022-05496-1 (PMC8813998; doi:10.1038/s41598-022-05496-1)
Supplement: Supplementary file 1 — Supplementary Information. [file 41598_2022_5496_MOESM1_ESM.xlsx]

## Sheet: Supplementary Table S1
Suplementary Table S1. Description of candidate genes and SNPs analyzed
			Functional consecuence	Alleles
Gene	Locus	SNP rs		Major/Minor
ADIPOQ	3q27	rs17300539	2KB Upstream Variant	G/A
		rs182052	Intron variant	G/Aa
		rs822391	Intron variant	T/C
		rs16861210	Intron variant	G/A
		rs822396	Intron variant	A/G
		rs12495941	Intron variant	G/T
		rs7649121	Intron variant	A/T
		rs17366568	Intron variant	G/A
		rs1501299	Intron variant	C/A
		rs3821799	Intron variant	C/T
		rs3774261	Intron variant	G/A
		rs1063537	3' UTR /Intron variant	C/T
CARTPT	5q13.2	rs3846659	2KB Upstream Variant	G/C
		rs2239670	Intron Variant	G/A
		rs16871468	None	T/G
		rs17358300	None	T/C
		rs3763153	2KB Upstream Variant	A/G
CCK	3p22-21.3	rs8192472	Intron variant	G/A
		rs10865918	Intron variant	T/G
		rs747455	Intron variant	G/A
		rs11571842	Intron variant	G/A
GHRL	3p26-25	rs35683	Intron variant	C/A
		rs4684677	Missense, intron variant	T/A
		rs35682	Intron variant	A/G
		rs696217	Missense, intron variant	G/T
		rs26802	Intron variant	T/G
		rs27647	Intron variant	T/C
		rs26311	Intron variant	C/G
		rs3755777	Intron variant	C/Ga
LEP	7q31.3	rs1349419	2KB Upstream Variant	A/Ga
		rs13245201	2KB Upstream Variant	G/A
		rs12535747	2KB Upstream Variant	C/A
		rs2167270	5' UTR Variant	G/A
		rs2278815	Intron variant	G/A
		rs11763517	Intron variant	C/T
		rs11760956	Intron variant	G/A
		rs2071045	Intron variant	T/C
		rs3828942	Intron variant	G/A
LEPR	1p31	rs6588147	Intron variant	A/G
		rs7526141	Intron variant	C/T
		rs3806318	2KB Upstream Variant	A/G
		rs12145690	Intron variant	A/Ca
		rs4655802	Intron variant	A/G
		rs9436739	Intron variant	T/A
		rs9436740	Intron variant	A/T
		rs9436301	Intron variant	T/C
		rs7602	Intron, 3' UTR variant	G/A
		rs17412175	Intron variant	T/A
		rs970468	Intron variant	T/G
		rs970467	Intron variant	G/A
		rs6704167	Intron variant	A/T
		rs1180445	Intron variant	T/C
		rs1475397	Intron variant	C/T
		rs1171271	Intron variant	T/C
		rs1171265	Intron variant	G/A
		rs6673324	Intron variant	G/A
		rs12059300	Intron variant	G/A
		rs4370791	Intron variant	A/G
		rs10749754	Intron variant	G/A
		rs1137101	Missense variant	A/G
		rs4655537	Intron variant	G/A
		rs11585329	Intron variant	G/T
		rs8179183	Missense variant	G/C
		rs1938484	Intron variant	C/A
		rs1805096	Synonymous variant	C/Ta
MBOAT4	8p12	rs13272159	Intron, 3' UTR variant	A/Ga
MC4R	18q22	rs8093815	None	G/A
		rs8087522	2KB Upstream Variant	G/ A
		rs11872992	2KB Upstream Variant	G/A
NPY	7p15.1	rs16141	Intron variant	C/A
		rs16131	Intron variant	A/G
		rs16129	Intron variant	G/T
		rs2023890	Intron variant	T/C
POMC	2p23.3	rs1866146	3' UTR variant	T/Ca
		rs6713532	Intron variant	T/Ca
		rs7565427	Intron variant	G/A
		rs7565877	Intron variant	A/G
		rs934778	Intron variant	T/C
a Major/minor alleles differed in the Mexican Breast Cancer Study.

## Sheet:  Supplementary Table S2
Supplementary Table S2. Genotyping analysis of candidate genes and SNPs analyzed, the Breast Cancer Health Disparities Study
4-Corner's Breast Cancer Study (4-CBCS) (premenopausal women)
			Control (n=155)						Cases (n=61)
		Alleles	Genotypes			Allele Frequency		HWE	Genotype			Allele Frequency		CA vs. CO
Gene	SNP	Major/Minor	Homozygous major	Heterozygous	Homozygous minor	Major	Minor	P-valuec	Homozygous major	Heterozygous	Homozygous minor	Major	Minor	P-valued
ADIPOQ	rs17300539	G/A	130	22	1	0.921569	0.0784314	1	55	5	1	0.942623	0.057377	0.3389
	rs182052	G/A	60	75	20	0.629032	0.370968	0.7319	15	33	11	0.533898	0.466102	0.1051
	rs822391	T/C	101	47	7	0.803226	0.196774	0.612	37	20	4	0.770492	0.229508	0.8124
	rs16861210	G/A	128	26	1	0.909677	0.0903226	1	55	5	1	0.942623	0.057377	0.189
	rs822396	A/G	105	43	7	0.816129	0.183871	0.418	38	20	3	0.786885	0.213115	0.7696
	rs12495941	G/T	69	71	15	0.674194	0.325806	0.715	30	27	4	0.713115	0.286885	0.6631
	rs7649121	A/T	104	42	9	0.806452	0.193548	0.1189	35	22	4	0.754098	0.245902	0.3164
	rs17366568	G/A	125	28	2	0.896774	0.103226	0.6643	51	10	0	0.918033	0.0819672	0.6447
	rs1501299	C/A	84	58	13	0.729032	0.270968	0.542	33	24	4	0.737705	0.262295	0.8842
	rs3821799a	C/T	39	78	38	0.503226	0.496774	1	22	33	6	0.631148	0.368852	0.0274
	rs3774261	G/A	47	77	31	0.551613	0.448387	1	23	33	5	0.647541	0.352459	0.0884
	rs1063537a	C/T	106	45	4	0.829032	0.170968	1	53	8	0	0.934426	0.0655738	0.0088
CARTPT	rs3846659	G/C	116	36	3	0.864516	0.135484	1	42	16	3	0.819672	0.180328	0.4876
	rs2239670	G/A	122	32	1	0.890323	0.109677	0.6968	45	15	1	0.860656	0.139344	0.5396
	rs16871468	T/G	94	52	9	0.774194	0.225806	0.6456	39	20	2	0.803279	0.196721	0.8144
	rs17358300	T/C	66	63	26	0.629032	0.370968	0.1211	22	31	8	0.614754	0.385246	0.4181
	rs3763153	A/G	60	71	24	0.616129	0.383871	0.7344	26	29	6	0.663934	0.336066	0.51
CCK	rs8192472	G/A	50	86	19	0.6	0.4	0.0662	29	25	7	0.680328	0.319672	0.122
	rs10865918	T/G	63	73	19	0.641935	0.358065	0.8618	24	26	11	0.606557	0.393443	0.5915
	rs747455	G/A	98	54	3	0.806452	0.193548	0.201	33	27	1	0.762295	0.237705	0.3166
	rs11571842	G/A	35	89	31	0.512903	0.487097	0.0781	18	31	11	0.558333	0.441667	0.5692
GHRL	rs35683	C/A	53	74	28	0.580645	0.419355	0.869	21	34	6	0.622951	0.377049	0.1742
	rs4684677	T/A	111	38	6	0.83871	0.16129	0.2366	49	11	1	0.893443	0.106557	0.5481
	rs35682	A/G	49	76	30	0.56129	0.43871	1	21	34	6	0.622951	0.377049	0.1272
	rs696217	G/T	132	23	0	0.925806	0.0741935	1	49	12	0	0.901639	0.0983607	0.432
	rs26802	T/G	91	50	14	0.748387	0.251613	0.0865	28	27	6	0.680328	0.319672	0.2504
	rs27647	T/C	58	71	26	0.603226	0.396774	0.6156	28	28	5	0.688525	0.311475	0.1163
	rs26311	C/G	120	33	2	0.880645	0.119355	1	46	15	0	0.877049	0.122951	0.657
	rs3755777	C/G	70	71	14	0.680645	0.319355	0.582	29	25	7	0.680328	0.319672	0.6974
LEP	rs1349419	A/G	49	66	40	0.529032	0.470968	0.0764	12	31	18	0.45082	0.54918	0.1722
	rs13245201	G/A	51	71	33	0.558065	0.441935	0.4153	28	25	8	0.663934	0.336066	0.1426
	rs12535747	C/A	60	70	25	0.612903	0.387097	0.6112	21	32	8	0.606557	0.393443	0.6144
	rs2167270	G/A	60	69	25	0.613636	0.386364	0.499	21	32	8	0.606557	0.393443	0.5839
	rs2278815	G/A	50	65	40	0.532258	0.467742	0.0532	12	31	18	0.45082	0.54918	0.142
	rs11763517	C/T	33	77	45	0.46129	0.53871	1	16	34	11	0.540984	0.459016	0.2113
	rs11760956	G/A	64	67	24	0.629032	0.370968	0.3896	20	32	9	0.590164	0.409836	0.3955
	rs2071045	T/C	83	63	9	0.73871	0.26129	0.6769	33	25	3	0.745902	0.254098	0.9786
	rs3828942a	G/A	49	72	34	0.548387	0.451613	0.4225	29	26	6	0.688525	0.311475	0.0262
LEPR	rs6588147	A/G	64	66	25	0.625806	0.374194	0.3026	28	29	4	0.696721	0.303279	0.1573
	rs7526141	C/T	57	69	29	0.590323	0.409677	0.3221	12	32	17	0.459016	0.540984	0.0548
	rs3806318	A/G	92	52	11	0.76129	0.23871	0.3753	32	23	6	0.713115	0.286885	0.6896
	rs12145690b	A/C	49	69	37	0.53871	0.46129	0.1981	15	38	8	0.557377	0.442623	0.0525
	rs4655802	A/G	53	66	36	0.554839	0.445161	0.1032	18	31	12	0.54918	0.45082	0.5238
	rs9436739	T/A	126	28	1	0.903226	0.0967742	1	49	12	0	0.901639	0.0983607	0.925
	rs9436740	A/T	87	58	10	0.748387	0.251613	1	29	25	7	0.680328	0.319672	0.4061
	rs9436301	T/C	88	53	14	0.73871	0.26129	0.1497	34	25	2	0.762295	0.237705	0.2474
	rs7602	G/A	97	49	9	0.783871	0.216129	0.4746	37	23	1	0.795082	0.204918	0.2703
	rs17412175	T/A	54	79	22	0.603226	0.396774	0.5028	18	26	17	0.508197	0.491803	0.0998
	rs970468	T/G	57	72	26	0.6	0.4	0.7379	28	27	6	0.680328	0.319672	0.3338
	rs970467	G/A	112	41	2	0.854839	0.145161	0.7434	48	13	0	0.893443	0.106557	0.4362
	rs6704167	A/T	62	73	20	0.635484	0.364516	1	18	28	15	0.52459	0.47541	0.1179
	rs1180445	T/C	102	43	10	0.796774	0.203226	0.0818	44	16	1	0.852459	0.147541	0.2688
	rs1475397	C/T	80	59	16	0.706452	0.293548	0.3327	38	21	2	0.795082	0.204918	0.149
	rs1171271	T/C	82	56	17	0.709677	0.290323	0.1224	33	23	5	0.729508	0.270492	0.8966
	rs1171265	G/A	64	65	26	0.622581	0.377419	0.1754	28	28	5	0.688525	0.311475	0.279
	rs6673324	G/A	49	62	44	0.516129	0.483871	0.0156	16	30	15	0.508197	0.491803	NA
	rs12059300	G/A	105	46	4	0.825806	0.174194	1	42	15	4	0.811475	0.188525	0.3769
	rs4370791	A/G	79	56	20	0.690323	0.309677	0.06	29	27	5	0.696721	0.303279	0.4602
	rs10749754	G/A	52	65	38	0.545161	0.454839	0.0536	17	29	15	0.516393	0.483607	0.639
	rs1137101	A/G	51	64	40	0.535484	0.464516	0.0362	17	29	15	0.516393	0.483607	NA
	rs4655537	G/A	64	64	27	0.619355	0.380645	0.1265	27	28	6	0.672131	0.327869	0.3101
	rs11585329	G/T	109	41	5	0.835484	0.164516	0.5668	51	9	1	0.909836	0.0901639	0.1127
	rs8179183	G/C	114	35	6	0.848387	0.151613	0.1236	40	20	1	0.819672	0.180328	0.2499
	rs1938484	C/A	89	56	10	0.754839	0.245161	0.8278	39	16	6	0.770492	0.229508	0.2967
	rs1805096	C/T	54	74	27	0.587097	0.412903	0.8689	22	27	12	0.581967	0.418033	0.8645
MBOAT4	rs13272159	A/G	55	76	24	0.6	0.4	0.8678	16	35	10	0.54918	0.45082	0.278
MC4R	rs8093815	G/A	66	75	14	0.667742	0.332258	0.3643	32	21	8	0.696721	0.303279	0.1887
	rs8087522	G/ A	63	76	16	0.651613	0.348387	0.3787	30	23	8	0.680328	0.319672	0.3618
	rs11872992	G/A	118	32	5	0.864516	0.135484	0.1606	43	16	2	0.836066	0.163934	0.7245
NPY	rs16141	C/A	37	85	33	0.512903	0.487097	0.2627	14	31	16	0.483607	0.516393	0.7979
	rs16131	A/G	116	35	4	0.86129	0.13871	0.4977	46	14	1	0.868852	0.131148	0.8588
	rs16129	G/T	43	80	32	0.535484	0.464516	0.7469	16	30	15	0.508197	0.491803	0.897
	rs2023890	T/C	88	61	6	0.764516	0.235484	0.3703	38	21	2	0.795082	0.204918	0.6573
POMC	rs1866146	T/C	59	70	26	0.606452	0.393548	0.5035	18	34	9	0.57377	0.42623	0.3186
	rs6713532	T/C	75	55	25	0.66129	0.33871	0.0117	27	26	8	0.655738	0.344262	NA
	rs7565427	G/A	127	27	1	0.906452	0.0935484	1	49	11	1	0.893443	0.106557	0.8334
	rs7565877	A/G	114	38	3	0.858065	0.141935	1	52	9	0	0.92623	0.0737705	0.1026
	rs934778	T/C	79	61	15	0.706452	0.293548	0.5612	38	20	3	0.786885	0.213115	0.2002
aStatistically signficant p values (p<0.05) while comparing cases vs. controls in 4-Corner's Breast Cancer Study.
bStatistically signficant in cases vs. controls in Mexico Breast Cancer Study (see Table IIb).
cHardy-Weinberg Equilibrium Test, Exact significance probability.
dAdjusted for genetic ancestry, likelihood ratio test.
Statiscally signficant values are shown in bold numbers (p<0.05).
NA Not analized due to deviations from Hardy Weinberg equilibrium.

## Sheet: Supplementary Table S3
Supplementary Table S3. Genotyping analysis of candidate genes and SNPs analyzed, the Breast Cancer Health Disparities Study
			Mexico Breast Cancer Study (MBCS) (premenopausal women)
			Control (n=282)						Cases (n=204)						Genotype frequency comparison 4-CBCS vs MBCS (controls)
		Alleles	Genotype			Allele Frequency		HWE	Genotype frequency			Allele Frequency		CA vs. CO
Gene	SNP	Major/Minor	Homozygous major	Heterocygous	Homozygous minor	Major	Minor	P-valuec	Homozygous major	Heterozigous	Homozygous minor	Major	Minor	P-valued	P-valuee
ADIPOQ	rs17300539	G/A	265	17	0	0.969858	0.0301418	1	186	17	1	0.953431	0.0465686	0.3765	0.5496
	rs182052	G/A	64	140	73	0.483755	0.516245	0.9044	49	104	46	0.507538	0.492462	0.8087	0.8169
	rs822391	T/C	199	76	7	0.840426	0.159574	1	148	53	3	0.855392	0.144608	0.7546	0.8253
	rs16861210	G/A	258	24	0	0.957447	0.0425532	1	182	20	2	0.941176	0.0588235	0.7149	0.2627
	rs822396	A/G	193	83	6	0.83156	0.16844	0.524	142	58	4	0.838235	0.161765	0.9728	0.6738
	rs12495941	G/T	135	130	17	0.70922	0.29078	0.0601	98	87	19	0.693627	0.306373	0.3621	0.2768
	rs7649121	A/T	135	119	28	0.689716	0.310284	0.7824	108	84	12	0.735294	0.264706	0.2345	0.6465
	rs17366568	G/A	256	26	0	0.953901	0.0460993	1	187	17	0	0.958333	0.0416667	0.6286	0.728
	rs1501299	C/A	165	102	15	0.765957	0.234043	1	113	75	16	0.737745	0.262255	0.5384	0.684
	rs3821799a	C/T	88	132	62	0.546099	0.453901	0.3393	60	98	46	0.534314	0.465686	0.9149	0.0775
	rs3774261	G/A	96	126	59	0.565836	0.434164	0.146	63	97	44	0.546569	0.453431	0.7313	0.0421
	rs1063537a	C/T	189	77	15	0.809609	0.190391	0.0789	136	60	8	0.813725	0.186275	0.6579	0.298
CARTPT	rs3846659	G/C	231	46	4	0.903915	0.0960854	0.3014	172	29	3	0.914216	0.0857843	0.6761	0.5171
	rs2239670	G/A	206	64	12	0.843972	0.156028	0.024	148	54	2	0.857843	0.142157	NA	NA
	rs16871468	T/G	112	132	38	0.631206	0.368794	1	88	87	29	0.644608	0.355392	0.7024	0.4655
	rs17358300	T/C	85	130	67	0.531915	0.468085	0.2316	63	100	41	0.553922	0.446078	0.6601	0.3287
	rs3763153	A/G	131	122	27	0.685714	0.314286	1	82	100	21	0.650246	0.349754	0.3641	0.6698
CCK	rs8192472	G/A	140	112	29	0.697509	0.302491	0.3956	96	95	13	0.703431	0.296569	0.1694	0.0747
	rs10865918	T/G	178	95	9	0.799645	0.200355	0.4608	113	78	13	0.745098	0.254902	0.1348	0.4131
	rs747455	G/A	169	103	10	0.781915	0.218085	0.2952	117	78	9	0.764706	0.235294	0.7665	0.6087
	rs11571842	G/A	94	134	54	0.570922	0.429078	0.6274	74	99	31	0.605392	0.394608	0.4525	0.2313
GHRL	rs35683	C/A	179	90	13	0.794326	0.205674	0.7153	116	77	11	0.757353	0.242647	0.4128	0.0648
	rs4684677	T/A	81	140	61	0.535461	0.464539	1	72	97	35	0.590686	0.409314	0.3615	0.9531
	rs35682	A/G	177	92	13	0.79078	0.20922	0.8569	114	79	11	0.752451	0.247549	0.3873	0.1089
	rs696217	G/T	258	23	1	0.955674	0.0443262	0.4267	184	20	0	0.95098	0.0490196	0.6377	0.9604
	rs26802	T/G	180	93	9	0.803191	0.196809	0.5736	121	73	10	0.772059	0.227941	0.5622	0.1023
	rs27647	T/C	203	73	6	0.849291	0.150709	1	141	57	6	0.830882	0.169118	0.8173	0.1067
	rs26311	C/G	234	47	1	0.913121	0.0868794	0.7058	169	35	0	0.914216	0.0857843	0.9899	0.9277
	rs3755777	C/G	38	134	110	0.37234	0.62766	0.8986	34	91	79	0.389706	0.610294	0.6686	0.387
LEP	rs1349419	A/G	59	130	92	0.441281	0.558719	0.3328	45	95	64	0.453431	0.546569	0.9758	0.759
	rs13245201	G/A	106	133	43	0.611702	0.388298	0.9006	74	92	38	0.588235	0.411765	0.6609	0.9128
	rs12535747	C/A	77	130	75	0.503546	0.496454	0.1915	54	102	48	0.514706	0.485294	0.7137	0.3386
	rs2167270	G/A	75	130	77	0.496454	0.503546	0.1915	51	104	49	0.504902	0.495098	0.5887	0.413
	rs2278815	G/A	59	131	92	0.441489	0.558511	0.3352	45	96	63	0.455882	0.544118	0.9535	0.7637
	rs11763517	C/T	90	135	57	0.558511	0.441489	0.63	57	107	40	0.541667	0.458333	0.6307	0.9916
	rs11760956	G/A	75	130	77	0.496454	0.503546	0.1915	48	107	48	0.5	0.5	0.36	0.3928
	rs2071045	T/C	181	84	17	0.79078	0.20922	0.1042	131	65	8	0.801471	0.198529	0.496	0.7289
	rs3828942a	G/A	108	131	43	0.615248	0.384752	0.8013	72	98	34	0.593137	0.406863	0.7996	0.8767
LEPR	rs6588147	A/G	106	134	41	0.615658	0.384342	1	71	94	39	0.578431	0.421569	0.3036	0.4582
	rs7526141	C/T	139	123	20	0.710993	0.289007	0.3841	110	76	18	0.72549	0.27451	0.3561	0.8266
	rs3806318	A/G	207	73	2	0.863475	0.136525	0.1299	161	40	3	0.887255	0.112745	0.1511	0.1468
	rs12145690b	A/C	55	143	84	0.448582	0.551418	0.719	51	112	41	0.52451	0.47549	0.0471	0.6502
	rs4655802	A/G	105	139	38	0.618794	0.381206	0.528	61	102	41	0.54902	0.45098	0.0729	0.311
	rs9436739	T/A	248	30	4	0.932624	0.0673759	0.0274	177	26	1	0.931373	0.0686275	NA	NA
	rs9436740	A/T	182	91	8	0.809609	0.190391	0.5602	121	69	14	0.762255	0.237745	0.0908	0.8319
	rs9436301	T/C	124	133	24	0.677936	0.322064	0.1748	91	98	15	0.686275	0.313725	0.8919	0.4148
	rs7602	G/A	127	132	23	0.684397	0.315603	0.2139	95	95	14	0.698529	0.301471	0.8524	0.8381
	rs17412175	T/A	135	123	24	0.696809	0.303191	0.6729	105	81	17	0.716749	0.283251	0.6612	0.4994
	rs970468	T/G	101	142	39	0.609929	0.390071	0.3813	66	102	36	0.573529	0.426471	0.4019	0.2371
	rs970467	G/A	151	115	16	0.739362	0.260638	0.4389	114	79	11	0.752451	0.247549	0.9081	0.537
	rs6704167	A/T	131	122	28	0.683274	0.316726	1	108	77	19	0.718137	0.281863	0.3403	0.477
	rs1180445	T/C	128	132	22	0.687943	0.312057	0.165	95	97	12	0.703431	0.296569	0.7164	0.7483
	rs1475397	C/T	101	144	37	0.613475	0.386525	0.2122	78	104	22	0.637255	0.362745	0.6503	0.9492
	rs1171271	T/C	129	133	20	0.693262	0.306738	0.092	94	89	21	0.678922	0.321078	0.3918	0.087
	rs1171265	G/A	103	147	32	0.625887	0.374113	0.0746	78	100	26	0.627451	0.372549	0.7684	0.1524
	rs6673324	G/A	86	149	47	0.569149	0.430851	0.2252	64	103	36	0.568966	0.431034	0.8966	NA
	rs12059300	G/A	231	50	1	0.907801	0.0921986	0.4873	174	28	2	0.921569	0.0784314	0.2413	0.9477
	rs4370791	A/G	116	140	26	0.659574	0.340426	0.086	86	92	26	0.647059	0.352941	0.3774	0.2719
	rs10749754	G/A	82	140	60	0.539007	0.460993	1	57	110	37	0.54902	0.45098	0.5968	0.1811
	rs1137101	A/G	81	141	60	0.537234	0.462766	1	58	111	35	0.556373	0.443627	0.485	NA
	rs4655537	G/A	110	139	33	0.636525	0.363475	0.305	83	94	27	0.637255	0.362745	0.7769	0.7416
	rs11585329	G/T	225	53	4	0.891844	0.108156	0.5475	170	31	3	0.909314	0.0906863	0.5122	0.4326
	rs8179183	G/C	204	74	4	0.85461	0.14539	0.4736	141	59	4	0.835784	0.164216	0.7089	0.5207
	rs1938484	C/A	112	144	26	0.652482	0.347518	0.0482	85	97	22	0.654412	0.345588	NA	NA
	rs1805096	C/T	63	145	74	0.480496	0.519504	0.7203	50	97	57	0.482843	0.517157	0.7446	0.111
MBOAT4	rs13272159	A/G	55	125	102	0.416667	0.583333	0.1423	40	91	73	0.419118	0.580882	0.9961	0.6637
MC4R	rs8093815	G/A	118	135	29	0.657801	0.342199	0.3542	95	95	14	0.698529	0.301471	0.36	0.4322
	rs8087522	G/ A	115	137	30	0.650709	0.349291	0.2949	93	94	17	0.686275	0.313725	0.5079	0.7269
	rs11872992	G/A	211	66	5	0.865248	0.134752	1	152	48	4	0.862745	0.137255	0.9942	0.4494
NPY	rs16141	C/A	150	105	27	0.718085	0.281915	0.1858	100	83	21	0.693627	0.306373	0.8333	0.3522
	rs16131	A/G	255	27	0	0.952128	0.0478723	1	183	19	2	0.943627	0.0563725	0.7976	0.1967
	rs16129	G/T	165	97	20	0.757092	0.242908	0.2611	107	81	16	0.723039	0.276961	0.5934	0.4298
	rs2023890	T/C	237	38	7	0.907801	0.0921986	0.0044	160	39	5	0.879902	0.120098	NA	NA
POMC	rs1866146	T/C	51	142	89	0.432624	0.567376	0.7167	39	96	69	0.426471	0.573529	0.7758	0.9217
	rs6713532	T/C	53	142	87	0.439716	0.560284	0.8089	41	99	64	0.443627	0.556373	0.9411	NA
	rs7565427	G/A	256	26	0	0.953901	0.0460993	1	176	28	0	0.931373	0.0686275	0.1868	0.5769
	rs7565877	A/G	183	93	6	0.81383	0.18617	0.1705	132	68	4	0.813725	0.186275	0.9909	0.5428
	rs934778	T/C	162	109	11	0.76773	0.23227	0.1844	128	64	12	0.784314	0.215686	0.2351	0.6112
aStatistically signficant in cases vs. controls in 4-Corner's Breast Cancer Study (see Table IIa).
bStatistically signficant in cases vs. controls in Mexico Breast Cancer Study.
cHardy-Weinberg Equilibrium Test, Exact significance probability.
dAdjusted for genetic ancestry, likelihood ratio test.
eAdjusted for genetic ancestry, likelihood ratio test.
Statiscally signficant values are shown in bold numbers (p<0.05).
NA Not analized due to deviations from Hardy Weinberg equilibrium.
